# Supplementary material for: Synergistic Anti-Tumor Effect of Simvastatin Combined to Chemotherapy in Osteosarcoma
Source: Cancers (Basel). 2021 Nov 22;13(22):5869. doi: 10.3390/cancers13225869 (PMC8616540; doi:10.3390/cancers13225869)
Supplement: Supplementary file 1 [file cancers-13-05869-s001.zip]

Archive with 1 entries (1 files):
- cancers-1449470-supplementary.pdf
